# Supplementary material for: Virological and Serological Characterisation of SARS-CoV-2 Infections Diagnosed After mRNA BNT162b2 Vaccination Between December 2020 and March 2021
Source: Front Med (Lausanne). 2022 Jan 20;8:815870. doi: 10.3389/fmed.2021.815870 (PMC8810639; doi:10.3389/fmed.2021.815870)
Supplement: Supplementary file 7 [file Data_Sheet_1.XLS]

## Sheet: Sheet1
Gisaid Sequence Name	Accession ID	Vaccination Group
hCoV-19/Italy/LAZ-INMI-152/2021	EPI_ISL_882932	1
hCoV-19/Italy/LAZ-INMI-179/2021	EPI_ISL_965126	unknown
hCoV-19/Italy/LAZ-INMI-180/2021	EPI_ISL_965127	1
hCoV-19/Italy/LAZ-INMI-181/2021	EPI_ISL_965128	1
hCoV-19/Italy/LAZ-INMI-195/2021	EPI_ISL_983323	1
hCoV-19/Italy/LAZ-INMI-196/2021	EPI_ISL_983324	1
hCoV-19/Italy/LAZ-INMI-197/2021	EPI_ISL_983325	1
hCoV-19/Italy/LAZ-INMI-198/2021	EPI_ISL_983326	2
hCoV-19/Italy/LAZ-INMI-199/2021	EPI_ISL_983327	3
hCoV-19/Italy/LAZ-INMI-200/2021	EPI_ISL_983328	2
hCoV-19/Italy/LAZ-INMI-221/2021	EPI_ISL_1039785	2
hCoV-19/Italy/LAZ-INMI-228/2021	EPI_ISL_1079362	1
hCoV-19/Italy/LAZ-INMI-229/2021	EPI_ISL_1079363	2
hCoV-19/Italy/LAZ-INMI-253/2021	EPI_ISL_1234383	1
hCoV-19/Italy/LAZ-INMI-263/2021	EPI_ISL_1091275	2
hCoV-19/Italy/LAZ-INMI-267/2021	EPI_ISL_1091286	3
hCoV-19/Italy/LAZ-INMI-288/2021	EPI_ISL_1091795	3
hCoV-19/Italy/LAZ-INMI-289/2021	EPI_ISL_1091796	2
hCoV-19/Italy/LAZ-INMI-299/2021	EPI_ISL_1169889	3
hCoV-19/Italy/LAZ-INMI-300/2021	EPI_ISL_1169890	2
hCoV-19/Italy/LAZ-INMI-356/2021	EPI_ISL_1229141	3
hCoV-19/Italy/LAZ-INMI-359/2021	EPI_ISL_1259409	3
hCoV-19/Italy/LAZ-INMI-368/2021	EPI_ISL_1259412	3
hCoV-19/Italy/LAZ-INMI-374/2021	EPI_ISL_1295613	unknown
hCoV-19/Italy/LAZ-INMI-375/2021	EPI_ISL_1295615	3
hCoV-19/Italy/LAZ-INMI-376/2021	EPI_ISL_1295612	unknown
hCoV-19/Italy/LAZ-INMI-377/2021	EPI_ISL_1295611	3
hCoV-19/Italy/LAZ-INMI-378/2021	EPI_ISL_1299217	3
hCoV-19/Italy/LAZ-INMI-379/2021	EPI_ISL_1295610	3
hCoV-19/Italy/LAZ-INMI-393/2021	EPI_ISL_1492566	3
hCoV-19/Italy/LAZ-INMI-394/2021	EPI_ISL_1492568	unknown
hCoV-19/Italy/LAZ-INMI-396/2021	EPI_ISL_1492571	3
hCoV-19/Italy/LAZ-INMI-397/2021	EPI_ISL_1492572	3
hCoV-19/Italy/LAZ-INMI-399/2021	EPI_ISL_1496000	3
hCoV-19/Italy/LAZ-INMI-400/2021	EPI_ISL_1492575	2
hCoV-19/Italy/LAZ-INMI-401/2021	EPI_ISL_1492576	unknown
hCoV-19/Italy/LAZ-INMI-402/2021	EPI_ISL_1492578	3
hCoV-19/Italy/LAZ-INMI-403/2021	EPI_ISL_1496001	3
hCoV-19/Italy/LAZ-INMI-404/2021	EPI_ISL_1492573	3
hCoV-19/Italy/LAZ-INMI-407/2021	EPI_ISL_1492581	unknown
hCoV-19/Italy/LAZ-INMI-408/2021	EPI_ISL_1492582	3
hCoV-19/Italy/LAZ-INMI-409/2021	EPI_ISL_1492569	3
hCoV-19/Italy/LAZ-INMI-410/2021	EPI_ISL_1496002	3
hCoV-19/Italy/LAZ-INMI-412/2021	EPI_ISL_1492564	2
hCoV-19/Italy/LAZ-INMI-413/2021	EPI_ISL_1492580	3
hCoV-19/Italy/LAZ-INMI-415/2021	EPI_ISL_1492579	unknown
hCoV-19/Italy/LAZ-INMI-416/2021	EPI_ISL_1464620	3
hCoV-19/Italy/LAZ-INMI-417/2021	EPI_ISL_1464621	3
hCoV-19/Italy/LAZ-INMI-418/2021	EPI_ISL_1464622	3
hCoV-19/Italy/LAZ-INMI-419/2021	EPI_ISL_1464623	3
hCoV-19/Italy/LAZ-INMI-420/2021	EPI_ISL_1464624	unknown
hCoV-19/Italy/LAZ-INMI-421/2021	EPI_ISL_1464625	3
hCoV-19/Italy/LAZ-INMI-427/2021	EPI_ISL_1524729	3
hCoV-19/Italy/LAZ-INMI-431/2021	EPI_ISL_1524733	unknown
hCoV-19/Italy/LAZ-INMI-433/2021	EPI_ISL_1524735	2
hCoV-19/Italy/LAZ-INMI-434/2021	EPI_ISL_1524736	3
hCoV-19/Italy/LAZ-INMI-461/2021	EPI_ISL_1620663	3
